# Supplementary material for: Loco-Regional Therapies in Oligometastatic Adrenocortical Carcinoma
Source: Cancers (Basel). 2022 May 31;14(11):2730. doi: 10.3390/cancers14112730 (PMC9179919; doi:10.3390/cancers14112730)
Supplement: Supplementary file 1 [file cancers-14-02730-s001.zip]

Archive with 1 entries (1 files):
- cancers-1713279-supplementary.pdf
